# Supplementary material for: Size and Content of the Sex-Determining Region of the Y Chromosome in Dioecious Mercurialis annua, a Plant with Homomorphic Sex Chromosomes
Source: Genes (Basel). 2018 May 29;9(6):277. doi: 10.3390/genes9060277 (PMC6027223; doi:10.3390/genes9060277)
Supplement: Supplementary file 1 [file genes-09-00277-s001.zip]

Archive with 11 entries (11 files):
- __MACOSX/._File S1 - Sanger sequence SC genes.zip
- __MACOSX/._File S2 - BAC_and_gffs.zip
- __MACOSX/._File S3 - Expression data.xlsx
- __MACOSX/._File S4 - BLAST summary.xlsx
- __MACOSX/._File S5 - augustus_BAC_mercurialis.aa.zip
- File S1 - Sanger sequence SC genes.zip
- File S2 - BAC_and_gffs.zip
- File S3 - Expression data.xlsx
- File S4 - BLAST summary.xlsx
- File S5 - augustus_BAC_mercurialis.aa.zip
- genes-296661-supplementary.docx
