# Supplementary material for: Size and Content of the Sex-Determining Region of the Y Chromosome in Dioecious Mercurialis annua, a Plant with Homomorphic Sex Chromosomes
Source: Genes (Basel). 2018 May 29;9(6):277. doi: 10.3390/genes9060277 (PMC6027223; doi:10.3390/genes9060277)
Supplement: Supplementary file 1 [file genes-09-00277-s001.zip › File S3 - Expression data.xlsx]

## Sheet: RootShoot
gene_id	new_id	RNAseq_data	BAC_localisation	Stage	Mean_M	Mean_F	SE_M	SE_F	M1	M2	M3	M4	M5	F1	F2	F3	F4	F5
g10600	g16.53.72		BAC5.20	Roots_III	732.05	1057.35	59.91	433.85	608.85	596.74	752.38	920.15	782.12	573.42	600.38	709.38	613.27	2790.31
g10600	g16.53.72		BAC5.20	Roots_IV	727.13	820.96	73.01	66.19	845.59	837.65	779.21	724.69	448.49	587.54	784.25	852.84	974.64	905.5
g10600	g16.53.72		BAC5.20	Shoots_III	509.99	252.1	55.04	30.29	482.63	322.34	564.43	524.03	656.52	241.44	361.27	257.05	222.08	178.66
g10600	g16.53.72		BAC5.20	Shoots_IV	546.46	450.88	59.79	62.12	670.82	694.7	483.3	505.55	377.93	340.17	489.43	458.93	307.86	658.03
g1143	g52.t1			Roots_III	421.19	655.29	46.46	297.17	330.05	339.42	448.54	585.74	402.23	347.83	417.29	349.47	319.64	1842.23
g1143	g52.t1			Roots_IV	413.71	491.18	23.12	40.85	467	420.93	328.2	435.58	416.86	402.57	558.72	424.83	614.71	455.05
g1143	g52.t1			Shoots_III	250.43	159.04	29.81	11.44	256.63	152.37	264.17	338.86	240.12	153.84	174.59	187.79	120	158.97
g1143	g52.t1			Shoots_IV	349.94	337.23	31.73	16.78	365.18	334.36	263.27	458.13	328.75	311.92	374.47	321.33	298.33	380.1
g12223	g15325		BAC4.21	Roots_III	264.87	378.57	28.77	143.51	222.94	365.33	263.72	275.23	197.11	219.78	224.44	207.63	291.34	949.63
g12223	g15325		BAC4.21	Roots_IV	238.29	216.15	16.8	8.93	261.24	278.59	213.28	251.87	186.5	197.24	203.51	246.8	208.31	224.87
g12223	g15325		BAC4.21	Shoots_III	366.28	166.39	54.91	13.35	245.59	221.79	438.93	439.58	485.5	152.03	211.57	144.32	181.89	142.16
g12223	g15325		BAC4.21	Shoots_IV	661.25	372.39	184.91	69.63	390.03	1259.54	352.55	932.13	371.99	283.99	363.34	638.42	242.88	333.31
g12424	g12424	RNAseq		Roots_III	12.87	0.62	10.48	0.45	54.01	0	0	10.35	0	0	2.31	0.77	0	0
g12424	g12424	RNAseq		Roots_IV	64.29	0	32.75	0	0	96.78	1.64	48.78	174.25	0	0	0	0	0
g12424	g12424	RNAseq		Shoots_III	0	0	0	0	0	0	0	0	0	0	0	0	0	0
g12424	g12424	RNAseq		Shoots_IV	0	0	0	0	0	0	0	0	0	0	0	0	0	0
g14124	g9.g8plus		BAC3	Roots_III	0	0	0	0	0	0	0	0	0	0	0	0	0	0
g14124	g9.g8plus		BAC3	Roots_IV	0	0.36	0	0.36	0	0	0	0	0	0	1.79	0	0	0
g14124	g9.g8plus		BAC3	Shoots_III	0	0	0	0	0	0	0	0	0	0	0	0	0	0
g14124	g9.g8plus		BAC3	Shoots_IV	0	0	0	0	0	0	0	0	0	0	0	0	0	0
g14242	g42.75		BAC12	Roots_III	0.16	0.68	0.16	0.5	0	0.8	0	0	0	0	0	0.83	0	2.59
g14242	g42.75		BAC12	Roots_IV	0.34	0.08	0.25	0.08	0	0.43	0	1.29	0	0	0	0.42	0	0
g14242	g42.75		BAC12	Shoots_III	0.08	0	0.08	0	0	0.41	0	0	0	0	0	0	0	0
g14242	g42.75		BAC12	Shoots_IV	0.08	0	0.08	0	0	0	0.42	0	0	0	0	0	0	0
g14345	g24.t1		BAC8	Roots_III	576.23	810.15	50.02	324.98	539.36	763.46	549.08	566.09	463.14	439.57	489.5	498.31	514.29	2109.1
g14345	g24.t1		BAC8	Roots_IV	596.09	535.72	32.34	39.51	675.41	519.94	605.57	523.94	655.57	382.52	579.69	547.08	563.53	605.79
g14345	g24.t1		BAC8	Shoots_III	431.58	207.06	46.74	22.65	394.86	307.9	591.92	457.4	405.8	189.38	293.34	192.04	200.78	159.76
g14345	g24.t1		BAC8	Shoots_IV	435.37	367.45	28.8	49.58	547.58	409.13	429.35	401.44	389.32	273.98	368.76	521.49	250.52	422.51
g14463	g48.t1			Roots_III	270.21	396.35	19.81	180.57	311.27	218.08	251.54	248.62	321.52	256.16	226.29	142.94	242.01	1114.34
g14463	g48.t1			Roots_IV	328.91	301.24	33.93	47.24	435.71	301.4	281.67	376.57	249.2	138.89	258.94	410.42	346.73	351.21
g14463	g48.t1			Shoots_III	260.12	145.43	25.81	12.61	307.31	169.38	273.06	242.03	308.81	139	188.77	111.67	136.23	151.5
g14463	g48.t1			Shoots_IV	329.01	281.62	34.87	42.34	420.52	253.69	286.65	405.86	278.32	183.49	243.68	395.49	216.68	368.75
g14464	g47.t1			Roots_III	1279.81	1799.6	110.04	701.42	1142.24	1251.26	1272.57	1688.48	1044.52	836.02	897.64	1064.57	1654.86	4544.9
g14464	g47.t1			Roots_IV	1246.13	1196.21	128.42	78.56	1632.87	1434.08	1206.34	966.15	991.23	1054.65	1385.01	1026.46	1132.1	1382.86
g14464	g47.t1			Shoots_III	1077.41	589.76	103.69	60.05	1112.29	670.36	1236.27	1192.27	1175.88	460.38	636.81	662.95	748.91	439.78
g14464	g47.t1			Shoots_IV	1008.83	800.54	75.36	127.67	1242.71	1099.36	996.73	822.77	882.58	608.36	1182.35	826.94	448.35	936.69
g15325	g15325	RNAseq		Roots_III	0.51	0	0.51	0	0	0	2.56	0	0	0	0	0	0	0
g15325	g15325	RNAseq		Roots_IV	338.83	0	156.5	0	777.5	312.81	2.59	601.26	0	0	0	0	0	0
g15325	g15325	RNAseq		Shoots_III	1.45	0	0.97	0	0	0	4.86	2.38	0	0	0	0	0	0
g15325	g15325	RNAseq		Shoots_IV	468.97	0	203.92	0	986.85	546.05	0	811.94	0	0	0	0	0	0
g15326	g15326	RNAseq		Roots_III	374.08	0	116.52	0	521.77	391.68	687.86	269.09	0	0	0	0	0	0
g15326	g15326	RNAseq		Roots_IV	165.86	0	100.37	0	6.99	0	432.19	390.14	0	0	0	0	0	0
g15326	g15326	RNAseq		Shoots_III	479.41	0.7	137.4	0.7	679.47	483.94	807.38	423.05	3.2	3.52	0	0	0	0
g15326	g15326	RNAseq		Shoots_IV	202.55	0	128.58	0	6.84	3.6	371.97	630.36	0	0	0	0	0	0
g15327	g15327	RNAseq		Roots_III	341.41	0.29	99.19	0.29	551.45	360.83	520.32	273.02	1.44	1.46	0	0	0	0
g15327	g15327	RNAseq		Roots_IV	170.81	0	103.78	0	4.47	0	411.28	438.3	0	0	0	0	0	0
g15327	g15327	RNAseq		Shoots_III	377.59	0	111.92	0	587.08	337.51	624.46	338.89	0	0	0	0	0	0
g15327	g15327	RNAseq		Shoots_IV	201.46	0	128.75	0	0	0	387.16	620.14	0	0	0	0	0	0
g15805	g29.t1		BAC8	Roots_III	300.84	355.93	36.09	117.9	218.87	431.89	284.27	310.55	258.6	245.8	240.68	181.34	289.34	822.49
g15805	g29.t1		BAC8	Roots_IV	290.36	260.18	12.7	26.89	336.7	276.17	292.57	261.3	285.04	179.61	211.35	301.62	303.08	305.25
g15805	g29.t1		BAC8	Shoots_III	323.24	169.46	36.96	29.77	292.81	213.99	430.95	305.02	373.45	173.45	278.17	164.84	118.96	111.89
g15805	g29.t1		BAC8	Shoots_IV	356.26	365.41	22.94	11.45	375.46	265.18	387.1	370.92	382.61	362.68	354.02	397.71	331.03	381.6
g15826	g32.t1		BAC8	Roots_III	82.44	93.69	5.03	33.59	73.65	87.83	99.81	74.81	76.09	53.99	68.62	53.44	64.87	227.53
g15826	g32.t1		BAC8	Roots_IV	56.51	61.06	7.63	7.28	61.91	55.19	78.89	55.18	31.38	37.69	61.12	83.33	58.61	64.52
g15826	g32.t1		BAC8	Shoots_III	204.36	110.29	27.05	7.88	174.69	116.97	251.99	212.32	265.84	106.54	128.92	96.55	128.34	91.12
g15826	g32.t1		BAC8	Shoots_IV	165.44	134.15	13.79	14.81	133.43	155.99	215.07	151.56	171.12	99.59	156.82	179.18	124.63	110.51
g16339	g16339	RNAseq		Roots_III	5963.45	1.7	761.21	1.7	6000.92	3325.47	8086.53	6142.36	6261.99	8.5	0	0	0	0
g16339	g16339	RNAseq		Roots_IV	3564.33	5.82	930.82	3.89	4602.57	4733.17	5036.29	3449.64	0	9.58	19.51	0	0	0
g16339	g16339	RNAseq		Shoots_III	3632.21	0	441.07	0	4391.47	2723.93	4509.13	4121.34	2415.19	0	0	0	0	0
g16339	g16339	RNAseq		Shoots_IV	2598.84	5.13	765.91	3.35	2746	2807.6	4815.27	2625.33	0	0	16.51	0	0	9.12
g17303	g17303	RNAseq		Roots_III	68.18	0	4.84	0	65.94	79.85	58.33	79.1	57.66	0	0	0	0	0
g17303	g17303	RNAseq		Roots_IV	42.64	0.15	10.87	0.15	52.63	54.34	59.79	46.43	0	0	0.74	0	0	0
g17303	g17303	RNAseq		Shoots_III	90.04	0.13	11.41	0.13	106.48	52.67	119.79	88.15	83.11	0	0	0.65	0	0
g17303	g17303	RNAseq		Shoots_IV	65.18	0	16.84	0	97.18	75.26	80.73	72.71	0	0	0	0	0	0
g17561	g17561	RNAseq		Roots_III	68.33	0	38.07	0	109.99	199.32	20.92	5.67	5.75	0	0	0	0	0
g17561	g17561	RNAseq		Roots_IV	199.28	0	87.36	0	47.82	421.66	136.4	390.53	0	0	0	0	0	0
g17561	g17561	RNAseq		Shoots_III	72.44	0	16.15	0	107.94	44.3	114.84	55.5	39.62	0	0	0	0	0
g17561	g17561	RNAseq		Shoots_IV	167.72	0	73.4	0	50.49	348.3	101.97	337.82	0	0	0	0	0	0
g17562	g17562	RNAseq		Roots_III	130.7	0	72.8	0	190.38	390.49	45.8	23.71	3.1	0	0	0	0	0
g17562	g17562	RNAseq		Roots_IV	464.31	0	218.05	0	192.2	1167.34	192.51	769.48	0	0	0	0	0	0
g17562	g17562	RNAseq		Shoots_III	102.85	0	26.76	0	168.27	67.94	149.65	106.85	21.52	0	0	0	0	0
g17562	g17562	RNAseq		Shoots_IV	377.71	0	179.41	0	71.2	828.92	197.22	791.22	0	0	0	0	0	0
g19684	g2.7		BAC1.2.9	Roots_III	53.2	136.89	33	95.79	0	0	116.33	0	149.69	135.06	0	0	42.26	507.12
g19684	g2.7		BAC1.2.9	Roots_IV	88.38	59.41	49.62	27.08	0	154.87	26.15	8.78	252.11	8.91	9.15	153.68	81.12	44.17
g19684	g2.7		BAC1.2.9	Shoots_III	96.74	90.9	42.87	49.57	8.52	130.9	231.6	0	112.69	264.66	0	0	60.33	129.53
g19684	g2.7		BAC1.2.9	Shoots_IV	98.27	72.39	49.97	32.33	0	208.94	9.48	43.63	229.3	9.12	38.32	171.31	126.19	17.02
g20221	g51.t1			Roots_III	3.01	2.99	2.37	1.02	0.91	12.39	1.75	0	0	0.9	0.86	4.3	2.69	6.19
g20221	g51.t1			Roots_IV	0.18	0.36	0.18	0.22	0	0	0	0	0.92	0	0	0.87	0	0.92
g20221	g51.t1			Shoots_III	11.21	0.82	3.15	0.52	8.12	3.4	10.25	11.8	22.47	0	0	0	1.69	2.42
g20221	g51.t1			Shoots_IV	6.66	1.88	4.09	0.9	22.88	4.28	2.61	2.67	0.85	5.03	0	2.62	0.87	0.87
g20518	g23.t1		BAC8	Roots_III	49.63	61.09	7.8	17.9	66.83	30.2	53.8	64.83	32.48	32.57	30.95	37.03	83.91	120.97
g20518	g23.t1		BAC8	Roots_IV	60.18	33.43	20.61	7.75	48.59	139.21	57.21	31.75	24.15	22.32	36.6	11.06	55.87	41.32
g20518	g23.t1		BAC8	Shoots_III	56.81	42.52	10.83	10.11	94.78	29.66	58.89	56.61	44.11	13.76	41.15	64.66	65.12	27.92
g20518	g23.t1		BAC8	Shoots_IV	62.45	39.82	11.28	8.45	53.91	102.95	68.34	37.19	49.86	47.07	63.43	12.56	43.84	32.19
g20598	g12.54.64		BAC4.21	Roots_III	389.66	427.41	33.26	158.48	350.94	337.98	439.14	495.79	324.47	213.01	340.88	221.05	308.51	1053.62
g20598	g12.54.64		BAC4.21	Roots_IV	273.09	175.17	53.79	38.31	379.35	378.09	305.24	200.78	101.96	30.37	209.68	224.95	167.43	243.43
g20598	g12.54.64		BAC4.21	Shoots_III	318.62	115.91	26.96	12.73	271.21	242.54	390.48	343.17	345.71	107.5	144.63	120.68	135.08	71.68
g20598	g12.54.64		BAC4.21	Shoots_IV	260.09	141.12	37.18	19.22	327.94	258.92	296.53	299.1	117.98	112.81	163.5	181.32	79.91	168.07
g20779	g21.t1		BAC8	Roots_III	305.09	343.98	18.3	101.66	274.72	354.79	320.05	323.24	252.63	263.47	241.81	166.01	308.6	740
g20779	g21.t1		BAC8	Roots_IV	303.52	312.65	26.55	35.89	378.61	333.26	249.6	319.11	237.01	198.64	275.69	313.75	378.29	396.88
g20779	g21.t1		BAC8	Shoots_III	395.55	180.57	36.72	13.02	382.11	267.68	492.8	419.6	415.55	184.54	212.51	166.13	200.79	138.88
g20779	g21.t1		BAC8	Shoots_IV	228.96	221.94	22.01	50.42	187.81	311.93	201.68	233.16	210.21	145.84	172.76	419.49	163.4	208.2
g208	g25.t1		BAC8	Roots_III	16.93	12.95	2.66	4.47	14.77	10.52	12.89	22.61	23.83	11.59	9.27	5.89	7.59	30.42
g208	g25.t1		BAC8	Roots_IV	11.68	15.9	4.4	4.27	2.77	27.03	13.39	11.87	3.33	3.14	23.38	19.93	24.57	8.5
g208	g25.t1		BAC8	Shoots_III	103.88	51.87	21.39	7.14	64.97	52.84	101.4	130.66	169.52	50.9	74.43	59.63	34.04	40.33
g208	g25.t1		BAC8	Shoots_IV	74.84	69.99	6.25	12.48	61.62	75.71	93.13	60.6	83.16	41.18	68.31	115.31	70.28	54.86
g21515	g22.t1		BAC8	Roots_III	1.34	0.36	0.61	0.11	0	2.19	1.44	0	3.1	0.61	0	0.28	0.31	0.59
g21515	g22.t1		BAC8	Roots_IV	0.36	0.45	0.11	0.21	0.32	0.59	0.61	0.3	0	0.5	0	1.15	0	0.61
g21515	g22.t1		BAC8	Shoots_III	0.59	0.17	0.26	0.11	0.54	0.28	0.57	0	1.56	0.54	0	0	0.28	0
g21515	g22.t1		BAC8	Shoots_IV	3.66	0.47	3.37	0.25	17.12	0	0.29	0.3	0.57	0.27	0.32	1.46	0	0.29
g21655	g33.t1		BAC8	Roots_III	557.66	851.04	74.11	271.43	400.9	626.12	577.35	789.26	394.69	438.97	741.64	519.71	637.79	1917.09
g21655	g33.t1		BAC8	Roots_IV	349.88	464.16	36.52	31.69	458.96	348.77	318.07	238.11	385.46	390.83	404.34	466.38	493.85	565.39
g21655	g33.t1		BAC8	Shoots_III	233.62	149.4	36.73	20.14	276.03	160.07	342.89	243.47	145.63	92.7	217.67	152.11	150.24	134.3
g21655	g33.t1		BAC8	Shoots_IV	129.48	127.11	8.8	22.41	113.35	122.45	128.58	163.28	119.74	77.12	143.52	121.23	90.02	203.67
g22061	g4.37.61		BAC1.2.9	Roots_III	3.38	0	3.38	0	0	0	0	0	16.9	0	0	0	0	0
g22061	g4.37.61		BAC1.2.9	Roots_IV	18.35	0	6.94	0	19.23	40.5	8.13	23.91	0	0	0	0	0	0
g22061	g4.37.61		BAC1.2.9	Shoots_III	3.5	0	3.5	0	0	0	0	0	17.48	0	0	0	0	0
g22061	g4.37.61		BAC1.2.9	Shoots_IV	14.29	0	6.78	0	7.52	39.97	12.03	11.92	0	0	0	0	0	0
g22328	g17562			Roots_III	213.33	284.8	6.08	116.25	206.67	194.28	222.22	229.19	214.29	174.39	189.95	136.24	174.96	748.43
g22328	g17562			Roots_IV	233.25	248.9	38.92	24.03	382.8	214.54	221.14	187.59	160.16	181.54	268.25	213.91	321.81	258.98
g22328	g17562			Shoots_III	318.32	202.44	34	29.74	388.08	199.63	335.68	375.12	293.07	135.77	307.88	199.17	211.97	157.44
g22328	g17562			Shoots_IV	379.88	387.77	47.37	58.66	521.28	253.67	451.72	339.13	333.62	373.64	495.4	263.51	259.79	546.54
g22596	g18.t1		BAC6	Roots_III	6.52	23.58	3.23	22.26	5.13	10.79	16.7	0	0	0	0	5.37	0	112.53
g22596	g18.t1		BAC6	Roots_IV	12.6	12.91	7.73	8.14	41.1	16.5	5.41	0	0	26.15	0	0	0	38.39
g22596	g18.t1		BAC6	Shoots_III	2.08	3.35	1.28	2.18	0	5.39	0	5.04	0	0	0	10.72	0	6.01
g22596	g18.t1		BAC6	Shoots_IV	28.44	27.34	23.17	19.25	120.63	10.91	0	10.65	0	38.32	0	0	0	98.39
g22704	g22704	RNAseq		Roots_III	293.71	0	27.87	0	376.79	229.09	315.35	313.58	233.73	0	0	0	0	0
g22704	g22704	RNAseq		Roots_IV	241.72	0.42	67.67	0.42	395.63	284.61	203.7	323.59	1.07	0	2.1	0	0	0
g22704	g22704	RNAseq		Shoots_III	376.05	0	57.44	0	556.26	209.05	409.93	393.57	311.43	0	0	0	0	0
g22704	g22704	RNAseq		Shoots_IV	205.04	0	53.1	0	308.51	247.14	227.37	242.17	0	0	0	0	0	0
g22964	g50.t1			Roots_III	0	0	0	0	0	0	0	0	0	0	0	0	0	0
g22964	g50.t1			Roots_IV	0	0	0	0	0	0	0	0	0	0	0	0	0	0
g22964	g50.t1			Shoots_III	0	0	0	0	0	0	0	0	0	0	0	0	0	0
g22964	g50.t1			Shoots_IV	0.23	0	0.23	0	0	0	0	1.17	0	0	0	0	0	0
g23595	g19.46.58.59.70		BAC7.14.23.24	Roots_III	2676.31	3233.07	503.54	1319.59	1974.22	1325.03	2589.15	4222.87	3270.25	1488.98	2142.02	1473.99	2619.3	8441.06
g23595	g19.46.58.59.70		BAC7.14.23.24	Roots_IV	2651.25	2552.82	426.13	169.6	3153.84	3566.68	1251.13	3181.13	2103.45	2850.65	1970.85	2365.62	2758.79	2818.17
g23595	g19.46.58.59.70		BAC7.14.23.24	Shoots_III	1605.23	1062.94	216.14	121.31	1873.6	794.13	1664.96	2051.94	1641.51	653.57	1188.66	936.6	1194.06	1341.81
g23595	g19.46.58.59.70		BAC7.14.23.24	Shoots_IV	2303.82	2006.69	148.24	293.32	2389.67	2152.37	1804.33	2584.8	2587.95	2187.51	1871.5	1381.32	1551.35	3041.74
g24068	g30.t1		BAC8	Roots_III	97.42	18.95	42.84	16.66	81.39	0	212.39	13.79	179.51	85.2	9.55	0	0	0
g24068	g30.t1		BAC8	Roots_IV	85.12	91.46	28.67	15.06	0	76.83	150.31	146.56	51.89	48.02	122.03	128.74	75.66	82.85
g24068	g30.t1		BAC8	Shoots_III	81.21	28.7	30.52	18.22	31.73	69.13	157.31	2.73	145.16	97	11.77	34.73	0	0
g24068	g30.t1		BAC8	Shoots_IV	86.23	61.41	25.29	23.85	0	127.27	135.3	109.33	59.24	0	54.07	146.99	46.36	59.65
g26207	g34.t1		BAC8	Roots_III	157.86	200.87	12.92	79.61	112.31	159.55	182.24	183.05	152.13	129.58	126.73	82.74	148.97	516.35
g26207	g34.t1		BAC8	Roots_IV	166.74	149.99	11.24	13.93	186.33	186.12	169.87	166.55	124.84	98.69	155.49	146.8	176.83	172.15
g26207	g34.t1		BAC8	Shoots_III	156.21	77.5	17.23	3.69	182.39	95.1	194.79	157.57	151.22	77.79	80.87	88.57	73.94	66.31
g26207	g34.t1		BAC8	Shoots_IV	156.63	123.23	6.21	15.55	150.5	171.98	168.77	138.09	153.81	90.04	157.01	120.13	88.58	160.41
g27235	g44.69		BAC13	Roots_III	563.37	635.84	55.34	230.86	584.09	438.1	567.69	755.05	471.95	352.81	473.17	295.56	511.8	1545.88
g27235	g44.69		BAC13	Roots_IV	523.95	476	60.59	43.99	709.01	446.56	352.22	527.4	584.55	555.51	430.6	341.19	466.87	585.83
g27235	g44.69		BAC13	Shoots_III	3022.27	1836.82	338.78	72.82	3953.94	1837.07	3134.12	3085.15	3101.07	1568.54	1915.55	1908.09	1984.87	1807.03
g27235	g44.69		BAC13	Shoots_IV	4273.43	3832.49	328.99	540.84	3720.55	4878.88	3431.67	4181.99	5154.08	3070.07	5195.18	2313.43	3707.77	4876
g27471	g1.5.38.62		BAC1.2.9	Roots_III	1.32	0	0.81	0	0	0	3.28	0	3.33	0	0	0	0	0
g27471	g1.5.38.62		BAC1.2.9	Roots_IV	0	0.69	0	0.69	0	0	0	0	0	0	0	0	3.44	0
g27471	g1.5.38.62		BAC1.2.9	Shoots_III	0.84	0	0.84	0	4.18	0	0	0	0	0	0	0	0	0
g27471	g1.5.38.62		BAC1.2.9	Shoots_IV	0	1.03	0	0.67	0	0	0	0	0	0	0	0	1.83	3.31
g27502	g11.t1		BAC3	Roots_III	1.23	0.41	1.23	0.41	0	0	0	6.14	0	0	2.03	0	0	0
g27502	g11.t1		BAC3	Roots_IV	0.85	0	0.85	0	0	0	0	0	4.26	0	0	0	0	0
g27502	g11.t1		BAC3	Shoots_III	0.39	0	0.39	0	0	0	1.97	0	0	0	0	0	0	0
g27502	g11.t1		BAC3	Shoots_IV	0	0	0	0	0	0	0	0	0	0	0	0	0	0
g28628	g31.t1		BAC8	Roots_III	1199.41	1506.8	145.63	628.66	1003.48	1703.84	1330.64	1072.93	886.17	763.67	1100.95	971.81	693.01	4004.56
g28628	g31.t1		BAC8	Roots_IV	985.51	1353.42	101.69	147.9	889.1	1188.28	683.87	930.92	1235.39	1488.51	1850.76	983.53	1204.39	1239.93
g28628	g31.t1		BAC8	Shoots_III	194.55	110.18	29.57	14.27	109.14	148.35	272.55	204.95	237.75	68.9	135.92	145.12	112.68	88.31
g28628	g31.t1		BAC8	Shoots_IV	484.97	396.94	121.69	65.33	342.22	751.34	183.33	795.36	352.62	506.23	227.35	485.29	247.91	517.92
g29576	g41.74		BAC12	Roots_III	261.2	488.72	37.56	273.22	260.62	180.81	199.19	270.7	394.7	233.23	222.57	202.97	203.5	1581.34
g29576	g41.74		BAC12	Roots_IV	251.37	223.49	30.66	19.76	317.2	171.95	195.7	249.58	322.44	170.64	255.57	209	280.85	201.41
g29576	g41.74		BAC12	Shoots_III	25.51	22.33	3.76	2.89	22.68	16.54	28.33	21.47	38.53	15.52	28.54	26.09	15.12	26.36
g29576	g41.74		BAC12	Shoots_IV	18.85	21.68	4.91	5.05	35.58	13.59	7.99	13.21	23.9	8	14.61	37.85	23.87	24.08
g31948	g31948	RNAseq		Roots_III	75.48	0	20.85	0	127.29	89.23	86.61	74.26	0	0	0	0	0	0
g31948	g31948	RNAseq		Roots_IV	81.44	0	21.79	0	74.95	119.26	114.82	98.19	0	0	0	0	0	0
g31948	g31948	RNAseq		Shoots_III	116.29	0	39.09	0	205.19	78.33	201.68	96.24	0	0	0	0	0	0
g31948	g31948	RNAseq		Shoots_IV	131.85	0	39.24	0	140.78	158.25	116.95	243.28	0	0	0	0	0	0
g4186	g4186	RNAseq		Roots_III	149.28	162.14	64.42	78.44	322.76	235.45	186.58	0	1.61	79.02	150.37	74.08	39.73	467.53
g4186	g4186	RNAseq		Roots_IV	47.92	127.66	47.92	70.33	0	0	0	239.62	0	52.65	227.92	3.24	354.51	0
g4186	g4186	RNAseq		Shoots_III	69.96	51	36.97	6.19	200.48	59.37	89.93	0	0	57.44	65.88	41.57	31.96	58.16
g4186	g4186	RNAseq		Shoots_IV	25.85	91.93	25.85	47.89	0	0	0	129.24	0	46.71	225.04	0	187.89	0
g4427	g27.t1		BAC8	Roots_III	452.97	545.63	54.77	222.48	413.54	281.77	613.1	445	511.45	352.62	265.84	343.51	332.71	1433.47
g4427	g27.t1		BAC8	Roots_IV	655.73	622.19	54.84	53.72	737.96	707.62	779.09	561.06	492.92	499.45	753.62	495.28	715.03	647.59
g4427	g27.t1		BAC8	Shoots_III	285.17	152.89	26.6	5.16	236.23	211.35	345.28	335.63	297.35	165.1	150.23	157.06	134.51	157.56
g4427	g27.t1		BAC8	Shoots_IV	376.08	291.68	24.47	21.35	321.93	339.2	388.01	462.59	368.65	230.91	332.13	253.25	303.99	338.13
g4772	g36.t1		BAC8	Roots_III	140.57	325	30	126.95	136.69	236.61	162.7	112.9	53.96	184.64	164.3	137.14	322.48	816.45
g4772	g36.t1		BAC8	Roots_IV	61.48	63.94	8.69	11.7	59.38	88.29	72.33	48.07	39.33	33.85	65.34	90.9	41.33	88.29
g4772	g36.t1		BAC8	Shoots_III	382.77	141.85	99.6	20.68	151.33	190.41	345.2	615.34	611.56	84.24	195.93	169.38	155	104.73
g4772	g36.t1		BAC8	Shoots_IV	223.41	271.93	36.97	41.5	302.82	236.44	297.91	113.7	166.17	232.04	301.74	404.82	268.64	152.39
g5494	g14.56.66		BAC4.21	Roots_III	15.08	19.34	1.38	5.62	17.59	11.78	15.7	18.36	11.96	15.32	12.08	11.59	16.2	41.53
g5494	g14.56.66		BAC4.21	Roots_IV	14.22	17.09	2.46	1.71	17.28	10.21	22.51	10.35	10.75	11.63	20.44	14.77	18.26	20.34
g5494	g14.56.66		BAC4.21	Shoots_III	51.24	23.1	7.72	1.32	48.69	28.65	44.04	60.3	74.51	19.71	24.22	25.91	25.5	20.17
g5494	g14.56.66		BAC4.21	Shoots_IV	17.99	32.53	2.22	6.82	12.9	13.59	25.11	18.86	19.49	25.7	22.87	59.6	28.31	26.19
g5513	g43.68		BAC13	Roots_III	13.53	16.8	2.37	9.86	19.83	7.12	18.08	10.56	12.07	6.07	1.48	8.86	11.97	55.62
g5513	g43.68		BAC13	Roots_IV	12.61	11.7	2.54	1.39	20.17	15.1	4.67	12.12	10.97	9.31	9.23	12.12	16.84	11.02
g5513	g43.68		BAC13	Shoots_III	271.19	63.52	218.39	8.8	54.65	1144.66	50.93	61.57	44.13	94.87	46.19	47.52	66.66	62.39
g5513	g43.68		BAC13	Shoots_IV	83.17	55.85	25.86	11.15	42.47	165.74	122.87	42.45	42.32	72.86	55.79	86.34	40.6	23.66
g611	g49.t1			Roots_III	13.83	22.35	1.79	11.65	17.48	16.02	16.51	10.7	8.45	5.97	9.55	12.61	15.05	68.54
g611	g49.t1			Roots_IV	13.87	12.82	2.96	1.85	21.23	11.56	20.53	6.91	9.12	7.47	10.99	15.72	18.04	11.89
g611	g49.t1			Shoots_III	18.77	9.59	1.66	2.71	17.45	14.24	24.5	19.1	18.57	5.3	19.64	10.92	6.66	5.43
g611	g49.t1			Shoots_IV	25.06	23	2.65	2.18	35.39	24.47	20.81	22.38	22.25	18.65	29.55	26.25	22.2	18.33
g8944	g17.t1		BAC6	Roots_III	0	0	0	0	0	0	0	0	0	0	0	0	0	0
g8944	g17.t1		BAC6	Roots_IV	0	0	0	0	0	0	0	0	0	0	0	0	0	0
g8944	g17.t1		BAC6	Shoots_III	0	0	0	0	0	0	0	0	0	0	0	0	0	0
g8944	g17.t1		BAC6	Shoots_IV	0	0	0	0	0	0	0	0	0	0	0	0	0	0
g915	g13.55.65		BAC4.21	Roots_III	139.5	224.4	13.67	92.28	147.77	153.37	178.7	114.29	103.38	124.63	93.71	117.39	199.63	586.63
g915	g13.55.65		BAC4.21	Roots_IV	172.06	133.77	37.3	10.6	313.37	167.6	126.79	154.44	98.08	130.14	105.47	117.7	154.26	161.27
g915	g13.55.65		BAC4.21	Shoots_III	195.68	109.41	20.75	7.45	201.59	134.65	237.84	163.47	240.84	98.36	99.26	118.31	134.69	96.45
g915	g13.55.65		BAC4.21	Shoots_IV	195.94	155.66	26.9	10.53	302.48	154.74	176.13	172.32	174.05	147.86	172.5	136.97	133.32	187.66
g9531	g26.t1		BAC8	Roots_III	1106.34	1616.34	177.87	510.59	833.24	1770.62	1098.33	1062.08	767.43	961.24	1139.69	1016.1	1320.96	3643.71
g9531	g26.t1		BAC8	Roots_IV	915.95	927.51	40.24	43.35	1005.07	919.99	951.95	765.37	937.34	1025.5	977.75	843.42	805.06	985.82
g9531	g26.t1		BAC8	Shoots_III	800.25	417.96	80.96	53.08	817.14	526.57	1027.8	857.79	771.91	420.73	585.13	362.4	457.67	263.89
g9531	g26.t1		BAC8	Shoots_IV	510.28	523.32	32.52	73.52	634.46	510.08	489.02	457.13	460.69	495.91	549.68	777.75	326.55	466.7
g9930	g9930	RNAseq		Roots_III	0	0	0	0	0	0	0	0	0	0	0	0	0	0
g9930	g9930	RNAseq		Roots_IV	0.57	0	0.57	0	0	2.85	0	0	0	0	0	0	0	0
g9930	g9930	RNAseq		Shoots_III	4.31	0	1.6	0	2.71	2.81	2.74	10.72	2.58	0	0	0	0	0
g9930	g9930	RNAseq		Shoots_IV	7.79	0	2.21	0	10.89	11.18	11.2	5.67	0	0	0	0	0	0
g9932	g9930	RNAseq		Roots_III	270.76	34.29	14.4	32.21	271.07	290.01	312.22	230.39	250.09	8.52	0	0	0	162.95
g9932	g9930	RNAseq		Roots_IV	239.61	3.53	62.15	1.74	229.47	341.44	324.77	299.33	3.05	5.41	0	9.19	0	3.05
g9932	g9930	RNAseq		Shoots_III	246.49	2.42	29.42	2.42	347.55	206.18	277.46	212.99	188.26	0	0	0	0	12.09
g9932	g9930	RNAseq		Shoots_IV	213.29	0	64.92	0	179.51	245.63	231.54	406.93	2.86	0	0	0	0	0
g9963	g3.63		BAC1.2.9	Roots_III	0	0	0	0	0	0	0	0	0	0	0	0	0	0
g9963	g3.63		BAC1.2.9	Roots_IV	0	0	0	0	0	0	0	0	0	0	0	0	0	0
g9963	g3.63		BAC1.2.9	Shoots_III	0	0	0	0	0	0	0	0	0	0	0	0	0	0
g9963	g3.63		BAC1.2.9	Shoots_IV	0	0	0	0	0	0	0	0	0	0	0	0	0	0
g9969	g40.73		BAC12	Roots_III	0	0	0	0	0	0	0	0	0	0	0	0	0	0
g9969	g40.73		BAC12	Roots_IV	0	0	0	0	0	0	0	0	0	0	0	0	0	0
g9969	g40.73		BAC12	Shoots_III	0	0	0	0	0	0	0	0	0	0	0	0	0	0
g9969	g40.73		BAC12	Shoots_IV	0	0	0	0	0	0	0	0	0	0	0	0	0	0

## Sheet: 4Stages
original_id	new_id	RNAseq_data	BAC_localisation	Stage	M_mean	F_mean	Standard_error_Males	Standard_error_Females	M1	M2	M3	F1	F2	F3
g10600	g16.53.72		BAC5.20	I	254.528	227.572	71.2939	60.8875	299.088	292.194	172.301	158.576	273.773	250.367
g10600	g16.53.72		BAC5.20	II	236.893	212.258	22.7475	138.195	261.813	217.243	231.623	240.488	334.158	62.1278
g10600	g16.53.72		BAC5.20	III	415.04	469.801	136.318	188.245	295.495	386.13	563.493	296.737	442.434	670.232
g10600	g16.53.72		BAC5.20	IV	433.159	378.329	123.794	234.891	385.997	339.877	573.601	109.947	478.581	546.46
g1143	g52.t1			I	102.19	122.395	9.66942	42.4026	98.7362	113.112	94.721	74.7818	156.087	136.317
g1143	g52.t1			II	118.193	108.534	33.4344	57.9007	155.691	107.401	91.4877	120.187	159.722	45.6931
g1143	g52.t1			III	217.263	225.807	57.8152	82.1472	167.521	203.575	280.694	139.792	234.184	303.445
g1143	g52.t1			IV	181.239	157.48	32.0917	101	196.217	144.397	203.103	41.3645	224.965	206.109
g12223	g15325		BAC4.21	I	161.653	149.316	45.6226	39.6465	194.484	180.916	109.558	107.848	186.848	153.252
g12223	g15325		BAC4.21	II	194.173	165.488	30.2067	107.837	226.508	166.679	189.333	190.411	258.682	47.3713
g12223	g15325		BAC4.21	III	254.991	286.513	51.4044	64.6748	219.312	231.75	313.912	216.844	298.058	344.638
g12223	g15325		BAC4.21	IV	221.683	204.377	54.1292	127.319	193.514	187.447	284.088	58.7995	259.408	294.924
g14124	g9.g8plus		BAC3	I	0	0	0	0	0	0	0	0	0	0
g14124	g9.g8plus		BAC3	II	0	0	0	0	0	0	0	0	0	0
g14124	g9.g8plus		BAC3	III	0	0	0	0	0	0	0	0	0	0
g14124	g9.g8plus		BAC3	IV	0	0	0	0	0	0	0	0	0	0
g14242	g42.75		BAC12	I	0	0	0	0	0	0	0	0	0	0
g14242	g42.75		BAC12	II	0	0	0	0	0	0	0	0	0	0
g14242	g42.75		BAC12	III	0	0.133628	0	0.231451	0	0	0	0	0.400885	0
g14242	g42.75		BAC12	IV	0	0.258216	0	0.223814	0	0	0	0	0.378051	0.396598
g14345	g24.t1		BAC8	I	473.153	413.952	37.0649	129.731	439.708	513.003	466.747	268.563	455.394	517.9
g14345	g24.t1		BAC8	II	691.54	605.674	75.4156	369.047	772.686	623.598	678.337	816.327	821.15	179.544
g14345	g24.t1		BAC8	III	682.483	755.252	191.006	172.977	540.314	607.539	899.596	559.609	818.233	887.913
g14345	g24.t1		BAC8	IV	462.124	450.725	123.436	354.323	402.222	380.069	604.08	87.881	468.431	795.863
g14463	g48.t1			I	170.967	147.261	31.633	32.8861	176.148	199.689	137.063	110.027	159.418	172.337
g14463	g48.t1			II	253.929	216.246	29.3047	130.986	287.673	234.875	239.238	299.194	284.302	65.2408
g14463	g48.t1			III	275.611	289.835	84.2439	84.1131	209.253	247.19	370.389	199.657	303.685	366.164
g14463	g48.t1			IV	170.122	173.195	36.322	126.206	162.283	138.36	209.724	34.9103	202.514	282.161
g14464	g47.t1			I	959.612	814.563	175.531	264.605	1115.23	994.266	769.34	512.379	926.548	1004.76
g14464	g47.t1			II	1219.59	977.767	81.6614	643.109	1245.39	1128.15	1285.24	1204.73	1476.62	251.95
g14464	g47.t1			III	1558.63	1510.93	366.149	456.327	1319.88	1375.83	1980.19	1058.61	1503.01	1971.16
g14464	g47.t1			IV	1199.91	1107.14	399.43	725.669	1056.11	892.29	1651.33	296.692	1328.02	1696.7
g15326	g15326	RNAseq		I	149.576	20.1759	116.158	24.13	125.601	47.277	275.852	46.9059	13.6217	0
g15326	g15326	RNAseq		II	204.038	13.3202	101.217	23.0713	228.325	290.901	92.8863	39.9607	0	0
g15326	g15326	RNAseq		III	340.088	6.56828	226.925	11.3766	141.847	587.601	290.815	19.7048	0	0
g15326	g15326	RNAseq		IV	184.444	57.2866	51.9728	99.2234	191.07	129.475	232.785	0	0	171.86
g15327	g15327	RNAseq		I	132.469	20.0395	68.0713	21.0578	132.054	64.6055	200.746	41.9859	18.1326	0
g15327	g15327	RNAseq		II	162.8	16.1633	83.1496	27.9957	157.63	248.414	82.3556	48.49	0	0
g15327	g15327	RNAseq		III	262.951	5.32427	175.503	9.2219	84.0279	434.822	270.003	15.9728	0	0
g15327	g15327	RNAseq		IV	202.03	46.0394	53.7994	78.5983	156.152	188.695	261.242	0	1.32449	136.794
g15805	g29.t1		BAC8	I	305.212	295.55	76.078	148.433	239.46	287.635	388.539	158.357	275.175	453.117
g15805	g29.t1		BAC8	II	516.092	408.959	121.754	270.281	616.019	380.484	551.772	503.349	619.387	104.141
g15805	g29.t1		BAC8	III	494.932	557.323	132.465	148.479	405.789	431.859	647.147	389.724	609.836	672.409
g15805	g29.t1		BAC8	IV	268.151	241.444	46.2711	187.046	280.638	216.918	306.897	46.7661	257.778	419.786
g15826	g32.t1		BAC8	I	240.152	233.44	39.134	91.584	223.113	212.426	284.917	146.693	224.432	329.195
g15826	g32.t1		BAC8	II	233.269	198.08	33.378	151.292	265.433	198.796	235.577	197.011	349.904	47.326
g15826	g32.t1		BAC8	III	383.138	397.347	88.2624	130.661	312.423	354.936	482.055	277.145	378.48	536.415
g15826	g32.t1		BAC8	IV	125.393	141.393	21.1183	124.468	118.177	108.829	149.174	21.6702	132.393	270.117
g16339	g16339	RNAseq		I	706.954	180.304	227.684	135.177	457.977	758.313	904.572	64.1282	328.671	148.114
g16339	g16339	RNAseq		II	1265.72	40.6529	401.32	70.4128	1611.37	825.589	1360.18	121.959	0	0
g16339	g16339	RNAseq		III	2158.17	43.1541	423.397	74.7451	2469.68	1676.09	2328.73	129.462	0	0
g16339	g16339	RNAseq		IV	2532.72	375.797	712.184	650.899	2119.76	2123.32	3355.07	0	0	1127.39
g17303	g17303	RNAseq		I	73.2539	15.7593	26.8952	4.12255	58.7467	56.7271	104.288	11.5558	15.9263	19.7958
g17303	g17303	RNAseq		II	108.99	3.07331	30.9229	5.32312	139.4	77.5791	109.992	9.21992	0	0
g17303	g17303	RNAseq		III	154.572	2.37382	43.2963	3.56893	131.869	127.348	204.498	6.47809	0	0.64338
g17303	g17303	RNAseq		IV	88.8238	28.0536	20.0485	48.5903	83.2938	72.1207	111.057	0	0	84.1608
g19684	g2.7		BAC1.2.9	I	67.0933	74.494	34.7002	72.0767	74.6942	29.2226	97.3629	51.0543	17.0547	155.373
g19684	g2.7		BAC1.2.9	II	25.7935	36.0077	25.1147	62.3671	50.1693	0	27.2112	0	108.023	0
g19684	g2.7		BAC1.2.9	III	66.2745	73.2582	53.0853	65.8696	32.8785	38.4577	127.487	72.4145	7.81452	139.546
g19684	g2.7		BAC1.2.9	IV	37.2583	97.8892	43.871	60.8494	87.6903	16.1806	7.90404	30.2566	115.212	148.199
g20221	g51.t1			I	28.5189	28.3113	25.0984	26.3936	20.5287	8.38837	56.6396	12.8226	13.3246	58.7867
g20221	g51.t1			II	20.4295	16.7895	7.80436	8.98175	29.1512	18.0325	14.1048	12.3957	27.1223	10.8505
g20221	g51.t1			III	22.1879	26.2089	6.29111	18.9477	28.128	15.5965	22.8393	11.4896	47.5872	19.5498
g20221	g51.t1			IV	7.85449	8.06268	2.03443	9.57406	7.11381	6.29417	10.1555	0	5.54363	18.6444
g20518	g23.t1		BAC8	I	44.3899	45.2111	6.71412	12.5984	48.2476	36.6371	48.2849	31.0672	55.2295	49.3365
g20518	g23.t1		BAC8	II	57.3675	51.1818	18.1936	39.9027	78.1201	49.8209	44.1616	93.7363	45.2036	14.6054
g20518	g23.t1		BAC8	III	81.3032	82.9377	9.17978	8.66509	71.0087	84.2628	88.6381	72.977	87.0984	88.7377
g20518	g23.t1		BAC8	IV	29.9035	22.3705	4.92785	19.5278	26.2667	27.9319	35.5119	6.03402	17.0787	43.9989
g20598	g12.54.64		BAC4.21	I	170.822	106.045	50.5337	10.5153	156.511	226.968	128.988	97.4519	117.77	102.912
g20598	g12.54.64		BAC4.21	II	175.793	109.284	25.9166	80.3734	202.424	150.655	174.3	183.706	120.093	24.0533
g20598	g12.54.64		BAC4.21	III	368.586	195.974	113.071	66.633	256.047	367.531	482.18	123.095	211.05	253.778
g20598	g12.54.64		BAC4.21	IV	88.8939	70.3494	25.453	71.6641	78.4461	70.3274	117.908	11.6452	49.1928	150.21
g20779	g21.t1		BAC8	I	160.376	181.556	46.0776	54.6207	180.47	192.995	107.664	125.888	235.065	183.714
g20779	g21.t1		BAC8	II	361.775	295.702	93.6576	210.793	469.327	298.191	317.807	316.425	495.369	75.3129
g20779	g21.t1		BAC8	III	459.605	455.474	124.928	125.316	359.224	420.074	599.516	320.469	477.871	568.081
g20779	g21.t1		BAC8	IV	379.891	269.686	80.5326	204.117	369.878	304.833	464.962	49.3239	307.451	452.283
g208	g25.t1		BAC8	I	125.998	100.709	16.9182	51.704	108.469	142.231	127.294	64.4567	77.7533	159.916
g208	g25.t1		BAC8	II	154.688	121.074	20.7326	75.3834	177.363	150	136.701	172.37	156.328	34.5227
g208	g25.t1		BAC8	III	163.456	184.117	49.3274	63.9413	112.277	167.396	210.696	122.413	179.856	250.083
g208	g25.t1		BAC8	IV	65.0243	74.1417	16.8123	56.2013	70.7716	46.092	78.2093	14.1441	82.7211	125.56
g21515	g22.t1		BAC8	I	0	0.0866984	0	0.150166	0	0	0	0	0	0.260095
g21515	g22.t1		BAC8	II	0	0.103273	0	0.178874	0	0	0	0.309819	0	0
g21515	g22.t1		BAC8	III	0.269622	0.0915079	0.268115	0.158496	0.536205	0	0.272661	0	0	0.274524
g21515	g22.t1		BAC8	IV	0.171131	0.0859399	0.148212	0.148852	0	0.255188	0.258206	0	0.25782	0
g21655	g33.t1		BAC8	I	199.565	193.453	60.7309	86.5848	251.63	214.217	132.849	106.003	279.146	195.211
g21655	g33.t1		BAC8	II	154.561	116.645	36.1764	75.8003	179.09	113.013	171.578	125.862	187.415	36.6572
g21655	g33.t1		BAC8	III	230.093	248.083	9.74244	68.8912	222.987	226.094	241.199	168.549	286.505	289.195
g21655	g33.t1		BAC8	IV	100.68	93.2513	23.0003	74.4756	104.877	75.8696	121.292	15.827	99.5486	164.378
g22061	g4.37.61		BAC1.2.9	I	0	0	0	0	0	0	0	0	0	0
g22061	g4.37.61		BAC1.2.9	II	0	0	0	0	0	0	0	0	0	0
g22061	g4.37.61		BAC1.2.9	III	1.19822	0	2.07537	0	0	3.59465	0	0	0	0
g22061	g4.37.61		BAC1.2.9	IV	1.20717	0	2.09088	0	0	0	3.62151	0	0	0
g22328	g17562			I	207.889	175.443	56.6128	54.645	265.595	205.636	152.437	112.354	207.954	206.022
g22328	g17562			II	171.952	127.847	6.72425	76.936	179.589	169.346	166.92	166.13	178.131	39.2794
g22328	g17562			III	259.375	282.105	34.7646	101.349	235.918	242.893	299.315	191.211	263.714	391.391
g22328	g17562			IV	214.323	189.349	74.1495	127.055	179.988	163.564	299.417	47.6866	227.139	293.221
g22596	g18.t1		BAC6	I	1.51082	3.43648	2.61682	2.97616	0	4.53247	0	0	5.17593	5.13352
g22596	g18.t1		BAC6	II	10.5349	1.67355	9.18846	2.89868	14.7113	0	16.8933	0	5.02065	0
g22596	g18.t1		BAC6	III	8.12151	1.61125	2.90042	2.79077	9.85531	4.7731	9.73611	0	4.83376	0
g22596	g18.t1		BAC6	IV	11.5036	3.19985	11.2513	5.54231	24.4943	5.16395	4.85256	0	0	9.59956
g22704	g22704	RNAseq		I	127.341	27.6579	14.7877	12.1858	127.249	112.599	142.174	36.3508	32.8936	13.7292
g22704	g22704	RNAseq		II	196.656	5.42752	50.7985	9.40074	229.236	138.124	222.608	16.2826	0	0
g22704	g22704	RNAseq		III	330.088	4.44128	62.1256	6.89073	293.988	294.452	401.824	12.3793	0	0.944546
g22704	g22704	RNAseq		IV	241.196	70.8545	78.8849	121.922	225.596	171.277	326.716	0	0.92617	211.637
g22964	g50.t1			I	0	0	0	0	0	0	0	0	0	0
g22964	g50.t1			II	0	0	0	0	0	0	0	0	0	0
g22964	g50.t1			III	0	0	0	0	0	0	0	0	0	0
g22964	g50.t1			IV	0	0	0	0	0	0	0	0	0	0
g23595	g19.46.58.59.70		BAC7.14.23.24	I	594.129	710.627	217.672	196.251	807.016	603.402	371.969	498.441	885.619	747.821
g23595	g19.46.58.59.70		BAC7.14.23.24	II	607.263	506.183	190.384	370.141	720.762	387.466	713.561	621.065	805.261	92.2231
g23595	g19.46.58.59.70		BAC7.14.23.24	III	1134.97	1026.01	186.985	420.29	1104.39	965.165	1335.36	661.625	930.613	1485.8
g23595	g19.46.58.59.70		BAC7.14.23.24	IV	1074.1	1100	171.003	739.421	1041.82	921.539	1258.94	247.728	1570.46	1481.83
g24068	g30.t1		BAC8	I	43.6964	44.2763	30.8133	24.1497	13.9188	75.4503	41.7202	27.4464	33.4358	71.9468
g24068	g30.t1		BAC8	II	54.9793	48.7852	9.70983	44.5674	46.9415	65.7677	52.2288	58.9916	87.3641	0
g24068	g30.t1		BAC8	III	104.728	106.793	36.8885	25.3412	83.3844	83.476	147.323	131.556	80.9106	107.911
g24068	g30.t1		BAC8	IV	55.3649	55.8966	9.3681	40.1563	49.3809	50.5528	66.1611	9.63346	76.3235	81.7329
g26207	g34.t1		BAC8	I	130.487	113.054	32.1497	32.7355	161.576	132.513	97.3726	75.5492	135.886	127.728
g26207	g34.t1		BAC8	II	162.682	134.252	15.4417	88.3877	180.433	155.261	152.351	178.213	192.04	32.5038
g26207	g34.t1		BAC8	III	203.662	199.161	42.0683	54.2348	165.662	196.455	248.868	143.398	202.357	251.727
g26207	g34.t1		BAC8	IV	124.731	128.153	16.562	81.081	130.249	106.114	137.829	37.2452	154.217	192.997
g27235	g44.69		BAC13	I	2165.92	1921.26	698.299	695.111	2858.56	2177.11	1462.09	1614.62	2716.96	1432.19
g27235	g44.69		BAC13	II	1619.76	1216.26	451.506	891.214	2140.48	1381.6	1337.19	1245.47	2092.52	310.807
g27235	g44.69		BAC13	III	4218.96	3731.06	834.923	1273.82	3535.98	3971.18	5149.73	2562.28	3542.09	5088.81
g27235	g44.69		BAC13	IV	2167.1	2067.43	670.123	1340.79	1725.67	1837.42	2938.19	527.738	2696.88	2977.68
g27471	g1.5.38.62		BAC1.2.9	I	0	0	0	0	0	0	0	0	0	0
g27471	g1.5.38.62		BAC1.2.9	II	0	0	0	0	0	0	0	0	0	0
g27471	g1.5.38.62		BAC1.2.9	III	0	0	0	0	0	0	0	0	0	0
g27471	g1.5.38.62		BAC1.2.9	IV	0	0	0	0	0	0	0	0	0	0
g27502	g11.t1		BAC3	I	0	0	0	0	0	0	0	0	0	0
g27502	g11.t1		BAC3	II	0	0	0	0	0	0	0	0	0	0
g27502	g11.t1		BAC3	III	0	0	0	0	0	0	0	0	0	0
g27502	g11.t1		BAC3	IV	0	0	0	0	0	0	0	0	0	0
g28628	g31.t1		BAC8	I	96.64	75.0699	40.5162	24.5632	91.1859	139.607	59.1271	65.7427	102.931	56.5364
g28628	g31.t1		BAC8	II	148.441	131.812	53.2969	122.518	172.224	185.706	87.3933	69.8649	272.933	52.6372
g28628	g31.t1		BAC8	III	216.436	187.281	40.4229	85.2145	177.148	214.256	257.905	97.1922	198.053	266.597
g28628	g31.t1		BAC8	IV	166.129	95.6198	43.9658	72.6092	156.189	127.984	214.214	14.3656	118.347	154.147
g29576	g41.74		BAC12	I	18.9097	10.7141	12.6043	6.64946	26.8419	25.5114	4.37576	10.0937	17.6519	4.3965
g29576	g41.74		BAC12	II	26.3846	30.7501	6.60982	17.137	25.6191	33.3438	20.1908	47.9445	30.6346	13.6711
g29576	g41.74		BAC12	III	23.3193	32.0426	5.41941	5.46579	21.004	19.442	29.5117	27.781	30.1418	38.205
g29576	g41.74		BAC12	IV	13.396	18.5667	7.1445	16.6569	8.46117	10.138	21.5887	0	32.1987	23.5014
g31948	g31948	RNAseq		I	45.5611	2.36963	8.90907	2.71888	41.5367	39.3742	55.7724	5.33797	1.77092	0
g31948	g31948	RNAseq		II	86.4573	3.61463	57.819	6.26072	106.008	131.967	21.3976	10.8439	0	0
g31948	g31948	RNAseq		III	53.166	1.78921	28.2965	3.09899	21.2995	75.3511	62.8475	5.36762	0	0
g31948	g31948	RNAseq		IV	85.9239	11.2025	15.379	19.4033	74.242	80.182	103.348	0	0	33.6075
g393	g20.45.57.60.71		BAC7.14.23.24	I	0	0	0	0	0	0	0	0	0	0
g393	g20.45.57.60.71		BAC7.14.23.24	II	0	0	0	0	0	0	0	0	0	0
g393	g20.45.57.60.71		BAC7.14.23.24	III	0	0	0	0	0	0	0	0	0	0
g393	g20.45.57.60.71		BAC7.14.23.24	IV	0	0	0	0	0	0	0	0	0	0
g4186	g10.t1		BAC3	I	48.5866	48.7025	31.4329	16.7105	83.7693	38.719	23.2714	37.9774	67.9565	40.1737
g4186	g10.t1		BAC3	II	65.9681	71.4399	11.1265	36.7571	62.7138	56.8317	78.359	88.3386	96.7087	29.2725
g4186	g10.t1		BAC3	III	56.5397	38.3198	11.7919	23.2394	46.743	69.6275	53.2485	63.542	17.7747	33.6427
g4186	g10.t1		BAC3	IV	69.7099	40.556	12.6405	33.1915	81.2196	56.1815	71.7286	10.1231	35.5968	75.9481
g4427	g27.t1		BAC8	I	177.012	207.407	60.2982	100.567	246.627	141.1	143.308	163.415	322.474	136.331
g4427	g27.t1		BAC8	II	159.798	137.538	70.1416	110.645	222.416	84.0021	172.977	153.494	239.339	19.7809
g4427	g27.t1		BAC8	III	281.555	258.144	71.4881	76.7988	288.199	206.976	349.489	180.486	259.894	334.053
g4427	g27.t1		BAC8	IV	399.243	282.471	89.3291	161.834	297.061	438.132	462.535	95.7177	370.151	381.546
g4772	g36.t1		BAC8	I	85.0303	90.5956	36.5629	92.3213	45.0544	93.2583	116.778	33.1176	41.5821	197.087
g4772	g36.t1		BAC8	II	196.65	193.015	20.3291	103.376	195.39	217.58	176.98	239.516	264.973	74.5555
g4772	g36.t1		BAC8	III	85.1372	169.52	46.1039	35.1912	42.0696	79.5703	133.772	129.106	193.398	186.056
g4772	g36.t1		BAC8	IV	180.038	161.411	57.8194	121.863	171.092	127.213	241.809	33.3785	174.868	275.987
g5494	g14.56.66		BAC4.21	I	25.3706	22.2327	2.44114	11.131	27.7611	22.8818	25.4691	13.0056	19.0973	34.5951
g5494	g14.56.66		BAC4.21	II	43.1443	35.5533	3.38691	23.0873	46.185	43.7539	39.494	53.2893	43.9219	9.44881
g5494	g14.56.66		BAC4.21	III	46.7693	50.6877	8.88193	16.6043	40.9484	42.3671	56.9926	40.7335	41.4736	69.8559
g5494	g14.56.66		BAC4.21	IV	38.4683	37.7873	6.93322	27.3002	37.6156	32.0009	45.7885	7.17378	46.5816	59.6065
g5513	g43.68		BAC13	I	88.537	548.63	48.3399	728.926	54.4468	67.3049	143.859	1389.4	162.34	94.1483
g5513	g43.68		BAC13	II	77.3998	318.186	11.3582	399.846	86.3282	64.6157	81.2554	50.3874	126.371	777.799
g5513	g43.68		BAC13	III	187.148	93.4926	126.662	40.3966	72.0506	322.849	166.545	48.595	104.985	126.898
g5513	g43.68		BAC13	IV	66.0765	64.6038	21.9054	31.7341	73.4166	41.4437	83.3693	32.6002	65.1497	96.0614
g611	g49.t1			I	12.1648	13.0268	2.49159	9.25666	9.85441	11.8353	14.8048	7.29069	8.08414	23.7057
g611	g49.t1			II	27.4848	22.2989	2.96802	10.0343	24.0578	29.1731	29.2236	30.409	25.4101	11.0775
g611	g49.t1			III	16.876	21.5692	7.20834	4.21895	12.2078	13.2421	25.178	16.8452	22.9008	24.9617
g611	g49.t1			IV	10.0041	11.0562	4.11881	9.7531	11.5588	5.33419	13.1192	3.13822	8.07953	21.9507
g8944	g17.t1		BAC6	I	0	0	0	0	0	0	0	0	0	0
g8944	g17.t1		BAC6	II	0	0	0	0	0	0	0	0	0	0
g8944	g17.t1		BAC6	III	0	0	0	0	0	0	0	0	0	0
g8944	g17.t1		BAC6	IV	0	0	0	0	0	0	0	0	0	0
g915	g13.55.65		BAC4.21	I	233.811	183.331	9.51973	53.6576	229.206	244.757	227.469	124.817	194.946	230.23
g915	g13.55.65		BAC4.21	II	268.182	199.324	11.0945	128.648	278.331	256.337	269.878	262.876	283.828	51.2666
g915	g13.55.65		BAC4.21	III	289.219	310.939	71.9461	75.7743	232.083	265.559	370.016	239.339	303.186	390.292
g915	g13.55.65		BAC4.21	IV	164.99	142.763	28.1447	112.566	160.797	139.177	194.996	27.7685	147.788	252.731
g9531	g26.t1		BAC8	I	1518.68	1654.11	170.304	639.225	1548.28	1335.52	1672.25	932.495	1880.51	2149.32
g9531	g26.t1		BAC8	II	2448.66	1943.54	719.895	1296.51	2924.43	1620.45	2801.1	2139.18	3131.12	560.333
g9531	g26.t1		BAC8	III	2938.43	3334.45	531.327	811.416	2702.03	2566.33	3546.93	2441.78	3534.34	4027.25
g9531	g26.t1		BAC8	IV	1583.43	1465.36	465.877	1137.25	1468.78	1185.57	2095.92	255.051	1629.25	2511.77
g9932	g9930	RNAseq		I	227.093	29.643	60.1948	17.6527	158.437	252.034	270.809	48.4015	27.1706	13.3567
g9932	g9930	RNAseq		II	380.818	20.0434	193.881	18.5632	419.236	552.615	170.605	40.9841	13.5363	5.60973
g9932	g9930	RNAseq		III	332.253	2.66825	122.37	2.66425	245.266	279.314	472.179	5.32849	2.67625	0
g9932	g9930	RNAseq		IV	248.825	60.0123	108.557	87.4001	162.372	213.445	370.658	2.60143	16.8376	160.598
g9963	g3.63		BAC1.2.9	I	0	0	0	0	0	0	0	0	0	0
g9963	g3.63		BAC1.2.9	II	0	0	0	0	0	0	0	0	0	0
g9963	g3.63		BAC1.2.9	III	0	0	0	0	0	0	0	0	0	0
g9963	g3.63		BAC1.2.9	IV	0	0	0	0	0	0	0	0	0	0
g9969	g40.73		BAC12	I	0	0	0	0	0	0	0	0	0	0
g9969	g40.73		BAC12	II	0	0	0	0	0	0	0	0	0	0
g9969	g40.73		BAC12	III	0	0	0	0	0	0	0	0	0	0
g9969	g40.73		BAC12	IV	0	0	0	0	0	0	0	0	0	0
